# Supplementary material for: Translation and Cross-Cultural Adaptation of the Pediatric Outcomes Data Collection Instrument into the Italian Language
Source: Children (Basel). 2022 Jun 8;9(6):853. doi: 10.3390/children9060853 (PMC9221952; doi:10.3390/children9060853)
Supplement: Supplementary file 1 [file children-09-00853-s001.zip]

Archive with 2 entries (2 files):
- Supplementary Annex 1.pdf
- Supplementary Table S1AB.pdf
